# Supplementary material for: Assessing Misophonia in Young Adults: The Prevalence and Psychometric Validation of the MisoQuest Questionnaire
Source: Healthcare (Basel). 2024 Sep 20;12(18):1888. doi: 10.3390/healthcare12181888 (PMC11430847; doi:10.3390/healthcare12181888)
Supplement: Supplementary file 1 [file healthcare-12-01888-s001.zip]

Archive with 2 entries (2 files):
- File S1. Misophonia Full Raw Data Healthcare.xlsx
- File S2. QUESTIONAIRE_1_MISOQUEST_healthcare.pdf
